# Supplementary material for: Low phosphorus induces differential metabolic responses in eucalyptus species improving nutrient use efficiency
Source: Front Plant Sci. 2022 Sep 15;13:989827. doi: 10.3389/fpls.2022.989827 (PMC9520260; doi:10.3389/fpls.2022.989827)
Supplement: Supplementary file 4 [file Table_4.xlsx]

## Sheet: Leaf
Table S4. Loading values of Principal Component Analysis (PCA) for the three main components (PC1-PC3).
Variable	PC1		Variable	PC2		Variable	PC3
TAG	0.18		Glyceric acid	0.201		Threonine	0.186
Caffeoylquinic acids	0.179		Xylitol	0.2		Maltose	0.18
Ribulose-5P	0.172		PE	0.199		PG	0.179
Galactonic acid	0.171		Succinic acid	0.184		Ascorbic acid	0.171
Proline	0.167		Nonanoic acid	0.176		Octadecanoic acid	0.164
Arabinose	0.165		GABA	0.176		Glucose	0.158
beta-alanine	0.164		Trehalose	0.176		Lactulose	0.156
Tyrosine	0.164		1,3-Dihydroxyaceton	0.165		Methionine	0.154
Rhamnose	0.163		Maleic acid	0.16		Fumaric acid	0.152
InositoL	0.162		Glucose	0.16		Sucrose	0.149
Xylose	0.161		Glycerol	0.156		Glutamic acid	0.145
MGDG	0.161		Benzyl alcohol	0.155		DAG	0.144
Melibiose	0.159		Octadecanoic acid	0.155		Galactinol	0.123
Leucine	0.153		Erythrose	0.153		Proline	0.108
Mannose	0.153		DAG	0.153		LysoPC	0.107
Pantothenic acid	0.153		Threonic acid	0.152		Serine	0.093
FA	0.153		Glycolic acid	0.149		Benzyl alcohol	0.086
DGDG	0.151		Isomaltose	0.149		Isocitric acid	0.083
PI	0.144		myo-Inositol	0.144		myo-Inositol	0.075
Lactulose	0.14		Glycerol-3P	0.132		PC	0.073
Erythritol	0.138		Erythritol	0.12		Isomaltose	0.069
Pyruvic acid	0.137		PI	0.108		PI	0.068
PG	0.137		Phenylalanine	0.106		Pantothenic acid	0.06
PC	0.136		Homoserine	0.104		Caffeoylquinic acids	0.054
Serine	0.129		Fumaric acid	0.096		Threonic acid	0.053
Fumaric acid	0.129		SQDG	0.096		Mannose	0.051
Maltose	0.129		Glucose-6P	0.093		FA	0.047
Threonine	0.128		Melibiose	0.091		Gluconic acid	0.046
SQDG	0.125		Rhamnose	0.089		Glycerol	0.045
Maleic acid	0.118		Galactonic acid	0.082		Melibiose	0.045
Raffinose	0.114		Fructose	0.079		Xylitol	0.037
Fructose-6P	0.11		LysoPC	0.074		Nonanoic acid	0.034
Fucose	0.107		Pantothenic acid	0.072		Kestose	0.032
1,3-Dihydroxyaceton	0.098		Tyrosine	0.069		Lactic acid	0.029
Gluconic acid	0.097		Pyruvic acid	0.068		1,3-Dihydroxyaceton	0.027
Threitol	0.096		PC	0.058		Maltotriose	0.014
Kestose	0.096		MGDG	0.056		Raffinose	0.01
Isoleucine	0.094		Ribulose-5P	0.053		TAG	0.002
Lyxose	0.089		Lyxose	0.045		DGDG	-0.002
Galactinol	0.075		Methionine	0.033		Threitol	-0.008
Glycine	0.072		Sucrose	0.027		Ribulose-5P	-0.013
Glycolic acid	0.071		Fucose	0.025		Maleic acid	-0.016
myo-Inositol	0.071		DGDG	0.02		Galactonic acid	-0.016
Ascorbic acid	0.068		Isoleucine	0.014		Phenylalanine	-0.017
Valine	0.065		Caffeoylquinic acids	0.013		InositoL	-0.021
Gulonolactone	0.065		Lactulose	0.012		beta-alanine	-0.024
Isocitric acid	0.062		beta-alanine	0.01		MGDG	-0.024
Glucose	0.053		Leucine	0.007		Fructose-6P	-0.032
Erythrose	0.052		Ascorbic acid	-0.012		Rhamnose	-0.035
Trehalose	0.052		Proline	-0.024		Succinic acid	-0.041
Octadecanoic acid	0.05		Glyceric acid-3P	-0.028		Glyceric acid	-0.045
Glycerol-3P	0.045		FA	-0.03		PE	-0.048
Alanine	0.039		Arabinose	-0.032		Fructose	-0.06
Methionine	0.017		TAG	-0.034		Tyrosine	-0.061
DAG	0.012		Threonine	-0.042		Erythritol	-0.07
Glyceric acid	0.008		PG	-0.042		Gulonolactone	-0.07
Homoserine	0.008		Isocitric acid	-0.045		Glucose-6P	-0.077
Xylitol	0.007		Mannose	-0.05		Isoleucine	-0.08
Fructose	-0.004		Maltose	-0.05		SQDG	-0.092
GABA	-0.008		Xylose	-0.052		Trehalose	-0.099
PE	-0.018		Malic acid	-0.065		Arabinose	-0.103
Phosphoric acid	-0.051		InositoL	-0.091		Xylose	-0.11
Maltotriose	-0.051		Fructose-6P	-0.097		GABA	-0.114
Nonanoic acid	-0.052		Kestose	-0.1		Glycine	-0.115
Phenylalanine	-0.069		Phosphoric acid	-0.102		Glycerol-3P	-0.128
Succinic acid	-0.075		Serine	-0.117		Glycolic acid	-0.149
Glyceric acid-3P	-0.085		Threitol	-0.13		Pyruvic acid	-0.154
Malic acid	-0.088		Alanine	-0.133		Leucine	-0.158
Glutamic acid	-0.09		Valine	-0.133		Erythrose	-0.167
Benzyl alcohol	-0.098		Raffinose	-0.133		Valine	-0.174
Threonic acid	-0.098		Lactic acid	-0.137		Alanine	-0.186
LysoPC	-0.115		Maltotriose	-0.141		Phosphoric acid	-0.195
Glycerol	-0.119		Glutamic acid	-0.144		Homoserine	-0.213
Isomaltose	-0.12		Glycine	-0.152		Fucose	-0.219
Lactic acid	-0.13		Gluconic acid	-0.158		Lyxose	-0.222
Glucose-6P	-0.152		Galactinol	-0.163		Malic acid	-0.226
Sucrose	-0.155		Gulonolactone	-0.18		Glyceric acid-3P	-0.243
Abbreviations: monogalactosyldiacylglycerol (MGDG), digalactosyldiacylglycerol (DGDG), sulfoquinovosyldiacylglycerol (SQDG), fatty acid (FA), phosphatidylinositol (PI), phosphatidylglycerol (PG), phosphatidylcholine (PC), phosphatidylethanolamine (PE), lysophosphatidylcholine (LysoPC), triacylglycerol (TAG) and diacylglycerol (DAG).

## Sheet: Stem
Table S6. Loading values of Principal Component Analysis (PCA) for the three main components (PC1-PC3).
Variable	PC1		Variable	PC2		Variable	PC3
Fructose-6P	0.19		Galactinol	0.212		TAG	0.214
Gentiobiose	0.189		Isomaltose	0.21		Serine	0.201
Methionine	0.183		PC	0.182		DGDG	0.197
Turanose	0.18		Benzoic acid	0.176		Glutamic acid	0.194
Erythritol	0.179		PE	0.173		Melibiose	0.191
Caffeoylquinic acids	0.178		FA	0.165		DAG	0.191
Glucoheptose	0.177		Glucose-6P	0.162		Salicylic acid	0.182
Putrescine	0.176		Ribose-5P	0.157		Ascorbic acid	0.165
Palatinose	0.175		Fumaric acid	0.151		Melezitose	0.154
Lactulose	0.174		Maltose	0.141		Arabinose	0.142
1,6-Anhydroglucose	0.173		Valine	0.141		PE	0.142
Pyruvic acid	0.172		Threonine	0.14		Triacontanoic acid	0.141
Glucose	0.164		DAG	0.131		MGDG	0.135
Dehydroascorbic acid	0.162		Arabinose	0.13		SQDG	0.134
Maltitol	0.159		SQDG	0.12		PC	0.131
Alanine	0.157		Erythrose	0.114		Maltose	0.122
Fucose	0.156		DGDG	0.113		Cellobiose	0.104
MGDG	0.15		Dehydroascorbic acid	0.11		Trehalose	0.103
GABA	0.149		Raffinose	0.104		Malic acid	0.101
Gulonolactone	0.147		Melibiose	0.097		Proline	0.1
Xylose	0.147		Glucose	0.092		GABA	0.09
Octadecanoic acid	0.146		Maltitol	0.083		LysoPC	0.072
Glycerol-2P	0.144		Fucose	0.074		Turanose	0.065
Ascorbic acid	0.143		MGDG	0.069		Benzoic acid	0.06
Dodecanoic acid	0.141		Glucoheptose	0.061		Lactic acid	0.056
Ribose-5P	0.118		Methionine	0.052		Erythritol	0.055
Melezitose	0.112		Palatinose	0.052		Octadecanoic acid	0.053
Cellobiose	0.102		PI	0.051		Maltotriose	0.046
Lyxose	0.102		Salicylic acid	0.049		Glycerol	0.043
Glyceraldehyde-3P	0.098		Pyruvic acid	0.042		Alanine	0.033
SQDG	0.084		Dodecanoic acid	0.038		Pyruvic acid	0.031
Tartaric acid	0.081		Erythritol	0.036		Rhamnose	0.026
Leucine	0.077		Alanine	0.03		Nonanoic acid	0.024
Maltose	0.074		Putrescine	0.03		Lactulose	0.014
Glutamic acid	0.071		LysoPC	0.025		Glycerol-2P	0.009
Trehalose	0.067		Gentiobiose	0.016		Xylose	0.008
Arabinose	0.065		Caffeoylquinic acids	0.015		Erythrose	0.004
Glucose-6P	0.064		Glycolic acid	0.013		Phosphoric acid	-0.007
FA	0.055		Ascorbic acid	-0.005		Galactinol	-0.012
Isomaltose	0.052		Leucine	-0.005		Gentiobiose	-0.012
Threonic acid	0.04		Isoleucine	-0.006		Putrescine	-0.012
Serine	0.035		PG	-0.013		Isomaltose	-0.018
Erythrose	0.032		Threitol	-0.014		1,6-Anhydroglucose	-0.019
Maltotriose	0.023		Fructose-6P	-0.016		Fructose-6P	-0.021
Ribose	0.015		Turanose	-0.022		myo-Inositol	-0.037
Lactic acid	0.007		TAG	-0.022		PG	-0.037
Rhamnose	0.005		Nonanoic acid	-0.023		Methionine	-0.041
myo-Inositol	0		Lactic acid	-0.035		Dehydroascorbic acid	-0.044
Proline	-0.011		Trehalose	-0.038		Ribose-5P	-0.046
PC	-0.025		Ribose	-0.045		Galactonic acid	-0.054
Malic acid	-0.027		Triacontanoic acid	-0.059		Glucoheptose	-0.065
Threonine	-0.03		Sucrose	-0.064		Glucose	-0.067
LysoPC	-0.034		Lactulose	-0.065		Gulonolactone	-0.073
Isoleucine	-0.035		Tartaric acid	-0.068		Palatinose	-0.074
Fumaric acid	-0.039		Glutamic acid	-0.079		Maltitol	-0.083
Galactinol	-0.045		1,6-Anhydroglucose	-0.08		Valine	-0.086
PG	-0.045		Xylose	-0.081		Caffeoylquinic acids	-0.088
DGDG	-0.046		Melezitose	-0.083		Tartaric acid	-0.091
TAG	-0.048		Serine	-0.085		Sucrose	-0.096
Fructose	-0.049		Threonic acid	-0.089		Fructose	-0.103
DAG	-0.049		GABA	-0.102		Lyxose	-0.106
PE	-0.053		Decanoic acid	-0.106		Glyceraldehyde-3P	-0.116
Raffinose	-0.058		Gulonolactone	-0.121		Fucose	-0.118
Glycerol	-0.066		Cellobiose	-0.124		Ribose	-0.121
Melibiose	-0.076		Octadecanoic acid	-0.126		Fumaric acid	-0.124
Benzoic acid	-0.08		Glycerol-2P	-0.134		PI	-0.124
Galactonic acid	-0.088		Galactonic acid	-0.138		FA	-0.124
Phosphoric acid	-0.092		Malic acid	-0.143		Threitol	-0.129
Sucrose	-0.092		Glyceraldehyde-3P	-0.151		Glucose-6P	-0.133
Triacontanoic acid	-0.098		Lyxose	-0.163		Leucine	-0.161
Decanoic acid	-0.108		Fructose	-0.176		Dodecanoic acid	-0.165
Glycolic acid	-0.113		Proline	-0.178		Decanoic acid	-0.17
Valine	-0.117		Phosphoric acid	-0.179		Isoleucine	-0.171
Salicylic acid	-0.125		Rhamnose	-0.199		Glycolic acid	-0.175
Threitol	-0.153		Maltotriose	-0.203		Threonine	-0.175
PI	-0.157		Glycerol	-0.204		Raffinose	-0.205
Nonanoic acid	-0.171		myo-Inositol	-0.217		Threonic acid	-0.205
Abbreviations: monogalactosyldiacylglycerol (MGDG), digalactosyldiacylglycerol (DGDG), sulfoquinovosyldiacylglycerol (SQDG), fatty acid (FA), phosphatidylinositol (PI), phosphatidylglycerol (PG), phosphatidylcholine (PC), phosphatidylethanolamine (PE), lysophosphatidylcholine (LysoPC), triacylglycerol (TAG) and diacylglycerol (DAG).

## Sheet: Root
Table S6. Loading values of Principal Component Analysis (PCA) for the three main components (PC1-PC3).
Variable	PC1		Variable	PC2		Variable	PC3
Gulonolactone	0.19		Maltitol	0.191		Xylose	0.205
Malic acid	0.185		Caffeoylquinic acids	0.181		Serine	0.198
Threonine	0.177		SQDG	0.178		Ribose	0.192
1,3-Dihydroxyaceton	0.173		Turanose	0.158		3-Hydroxybutyric acid	0.176
Leucine	0.168		DAG	0.158		Arabinose	0.174
Homoserine	0.165		Gentiobiose	0.153		Raffinose	0.174
3-Hydroxypyridine	0.164		GABA	0.149		Glucose	0.172
Proline	0.161		Rhamnose	0.141		Dehydroascorbic acid	0.17
Valine	0.161		Lactitol	0.134		Ascorbic acid	0.164
Tyrosine	0.158		myo-Inositol	0.133		Lyxose	0.161
Fucose	0.157		Dehydroascorbic acid	0.13		Fucose	0.124
Threonic acid	0.152		Glycolic acid	0.124		beta-Alanine	0.12
Phosphoric acid	0.142		Threonic acid	0.124		Rhamnose	0.119
Benzoic acid	0.141		PC	0.115		Glucoheptose	0.116
Glyceric acid	0.14		MGDG	0.111		Caffeoylquinic acids	0.108
Isoleucine	0.138		PE	0.11		Homoserine	0.097
1,6-Anhydroglucose	0.137		Benzoic acid	0.1		Isoleucine	0.092
Galactonic acid	0.134		DGDG	0.098		Gentiobiose	0.091
Phenylalanine	0.134		Decanoic acid	0.08		Nonanoic acid	0.09
Sorbose	0.131		PG	0.079		Malonic acid	0.074
Alanine	0.129		Ascorbic acid	0.075		Valine	0.065
Pyruvic acid	0.128		PI	0.066		Glycolic acid	0.064
Lactitol	0.127		Galactinol	0.058		Leucine	0.064
DGDG	0.127		1,6-Anhydroglucose	0.057		1,4-D-Galactonolactone	0.061
Glycolic acid	0.126		3-Hydroxybutyric acid	0.037		Trehalose	0.051
Nicotinic acid	0.126		Trehalose	0.035		Tyrosine	0.05
PC	0.124		Melezitose	0.033		Fumaric acid	0.044
GABA	0.122		Nicotinic acid	0.03		myo-Inositol	0.043
Methionine	0.121		Maltose	0.029		Galactonic acid	0.039
Lyxose	0.119		Melibiose	0.024		Hexadecanoic acid	0.038
PG	0.117		Tartaric acid	0.012		Melibiose	0.033
DAG	0.113		3-Hydroxypyridine	-0.007		Glyceric acid-3P	0.032
MGDG	0.104		Xylose	-0.009		Glucoheptonic acid	0.029
beta-Alanine	0.101		Lyxose	-0.011		Lactitol	0.029
Glucose	0.099		Nonanoic acid	-0.011		3-Hydroxypyridine	0.027
Nonanoic acid	0.095		Fucose	-0.022		Methionine	0.017
PE	0.093		Gulonolactone	-0.025		Tartaric acid	0.015
Arabinose	0.088		Sorbose	-0.032		Gulonolactone	0.014
Decanoic acid	0.084		Homoserine	-0.033		Maltitol	0.014
Glutamic acid	0.082		Phosphoric acid	-0.04		Phosphoric acid	0.013
Rhamnose	0.082		Threonine	-0.04		Phenylalanine	0.006
Mannose	0.081		Glucoheptose	-0.041		Ornithine	-0.01
PI	0.078		Mannose	-0.041		Threonine	-0.016
Xylose	0.074		Malic acid	-0.043		Threonic acid	-0.023
Maltitol	0.073		Glyceric acid-3P	-0.045		1,3-Dihydroxyaceton	-0.026
Raffinose	0.067		Glycerol	-0.048		Malic acid	-0.033
1,4-D-Galactonolactone	0.066		Proline	-0.048		Uracil	-0.041
Melibiose	0.066		Pyruvic acid	-0.053		Galactinol	-0.043
myo-Inositol	0.064		Alanine	-0.055		Adipic acid	-0.047
Glyceric acid-3P	0.062		Glucose	-0.055		GABA	-0.047
Glycine	0.054		Galactonic acid	-0.061		Glyceric acid	-0.05
Melezitose	0.053		Serine	-0.07		FA	-0.052
Sucrose	0.048		Octadecanoic acid	-0.074		DAG	-0.056
Glycerol-3P	0.045		Ribose	-0.08		Fructose-6P	-0.057
Uracil	0.04		Leucine	-0.083		Isomaltose	-0.058
Fumaric acid	0.033		Isomaltose	-0.084		Proline	-0.065
Ribose	0.031		Arabinose	-0.085		Benzoic acid	-0.082
SQDG	0.03		Raffinose	-0.087		Sucrose	-0.085
LysoPC	0.023		1,3-Dihydroxyaceton	-0.088		Sorbose	-0.087
Ascorbic acid	0.02		Valine	-0.097		Glutamic acid	-0.094
Turanose	0.011		FA	-0.102		Mannose	-0.102
Dehydroascorbic acid	0.01		Isoleucine	-0.107		Glycine	-0.105
Glucoheptonic acid	-0.001		Tyrosine	-0.11		SQDG	-0.106
Caffeoylquinic acids	-0.01		Fructose-6P	-0.111		TAG	-0.107
FA	-0.013		Fumaric acid	-0.119		PC	-0.113
Ornithine	-0.016		Fructose	-0.123		Pyruvic acid	-0.115
Tartaric acid	-0.019		Glyceric acid	-0.124		LysoPC	-0.115
Benzyl alcohol	-0.021		beta-Alanine	-0.128		Nicotinic acid	-0.122
Adipic acid	-0.028		Glucoheptonic acid	-0.129		Alanine	-0.123
Serine	-0.051		Hexadecanoic acid	-0.131		Fructose	-0.123
3-Hydroxybutyric acid	-0.056		Phenylalanine	-0.131		Turanose	-0.13
Citric acid	-0.064		Citric acid	-0.132		DGDG	-0.13
Fructose-6P	-0.07		Glycerol-3P	-0.134		PG	-0.131
Glucoheptose	-0.07		Benzyl alcohol	-0.135		1,6-Anhydroglucose	-0.14
TAG	-0.071		TAG	-0.142		MGDG	-0.142
Maltose	-0.083		Glycine	-0.143		Decanoic acid	-0.144
Fructose	-0.086		Uracil	-0.15		Citric acid	-0.147
Malonic acid	-0.086		Glutamic acid	-0.153		Glycerol	-0.149
Gentiobiose	-0.103		Methionine	-0.161		PE	-0.152
Glycerol	-0.109		LysoPC	-0.161		Octadecanoic acid	-0.158
Hexadecanoic acid	-0.112		Sucrose	-0.163		Melezitose	-0.161
Octadecanoic acid	-0.115		Malonic acid	-0.169		Glycerol-3P	-0.162
Isomaltose	-0.169		1,4-D-Galactonolactone	-0.186		Benzyl alcohol	-0.164
Galactinol	-0.181		Adipic acid	-0.189		PI	-0.172
Trehalose	-0.183		Ornithine	-0.195		Maltose	-0.189
Abbreviations: monogalactosyldiacylglycerol (MGDG), digalactosyldiacylglycerol (DGDG), sulfoquinovosyldiacylglycerol (SQDG), fatty acid (FA), phosphatidylinositol (PI), phosphatidylglycerol (PG), phosphatidylcholine (PC), phosphatidylethanolamine (PE), lysophosphatidylcholine (LysoPC), triacylglycerol (TAG) and diacylglycerol (DAG).
