# Supplementary material for: Low phosphorus induces differential metabolic responses in eucalyptus species improving nutrient use efficiency
Source: Front Plant Sci. 2022 Sep 15;13:989827. doi: 10.3389/fpls.2022.989827 (PMC9520260; doi:10.3389/fpls.2022.989827)
Supplement: Supplementary file 5 [file Table_5.xlsx]

## Sheet: Leaf-Primary Metabolites
Table S4. Relative abundance of primary metabolites in leaf from five eucalypt species cultivated in soil with sufficient (Suf P) and low (Low P) availability of P. Values are mean ± standard error (n=5).
Sp	Lactic acid			Glycolic acid			Alanine			Pyruvic acid			Glycine			Valine			Benzyl alcohol			Glycerol			Leucine			1,3-Dihydroxyaceton			Isoleucine			Phosphoric acid			Proline			Glyceric acid			Serine			Succinic acid			Threonine
C. maculata_Low P	0.475967	±	0.0381545	0.0658927	±	0.0102023	0.977897	±	0.0518868	0.193445	±	0.0157989	0.105108	±	0.0320126	0.451668	±	0.0491549	0.0284466	±	0.000740011	2.14932	±	0.16373	0.147914	±	0.0095411	0.0307318	±	0.00301563	0.15707	±	0.0175826	11.35	±	2.05321	0.978921	±	0.11549	4.50646	±	0.334012	2.79448	±	0.202584	0.570949	±	0.108417	0.470585
C. maculata_Suf P	0.41954	±	0.0168157	0.0932621	±	0.0100289	1.485	±	0.12372	0.326055	±	0.0396654	0.0726983	±	0.0245378	0.535395	±	0.104666	0.0284089	±	0.00383532	2.18994	±	0.329864	0.182975	±	0.0275494	0.0321856	±	0.00433899	0.177758	±	0.0149495	39.0499	±	4.27527	0.858118	±	0.155756	6.27095	±	0.733607	2.90369	±	0.3324	0.873928	±	0.136369	0.442909
E. acmenoides_Low P	0.400333	±	0.0447156	0.0722271	±	0.0102161	0.97345	±	0.0966719	0.215515	±	0.0240546	0.0847532	±	0.0202388	0.548125	±	0.0813085	0.0296918	±	0.00196849	2.14017	±	0.113561	0.536527	±	0.0742237	0.0284634	±	0.000811407	0.510536	±	0.0730854	5.82564	±	0.728112	0.738845	±	0.0613607	4.96311	±	0.492349	3.20862	±	0.550214	0.527382	±	0.0610303	0.480266
E. acmenoides_Suf P	1.23384	±	0.149444	0.0715668	±	0.0128953	1.33058	±	0.18182	0.147765	±	0.0349134	0.0577143	±	0.0102683	0.535318	±	0.0857556	0.0327202	±	0.00392085	2.1509	±	0.122246	0.402232	±	0.0536907	0.0255935	±	0.00355546	0.408098	±	0.0367924	19.4357	±	1.78114	0.49824	±	0.0752313	4.8926	±	0.533772	2.93462	±	0.182182	0.635111	±	0.0333408	0.356493
E. globulus_Low P	0.612517	±	0.071272	0.111176	±	0.013097	1.35309	±	0.148519	0.535816	±	0.0264712	0.861975	±	0.284821	0.70631	±	0.102784	0.0237927	±	0.00123958	1.84999	±	0.122031	0.594372	±	0.10516	0.0217805	±	0.000490917	0.592679	±	0.0976354	5.68704	±	0.330615	2.03419	±	0.233184	3.71515	±	0.39235	3.21003	±	0.354272	0.502575	±	0.0310884	0.496957
E. globulus_Suf P	0.576085	±	0.0962661	0.124422	±	0.00140926	1.6758	±	0.36428	0.464551	±	0.0409331	0.490167	±	0.229599	0.396788	±	0.0491319	0.034799	±	0.00261191	1.93062	±	0.0606997	0.466555	±	0.0352982	0.0237155	±	0.00183061	0.520809	±	0.0510607	9.23671	±	1.44101	1.92437	±	0.168433	5.73462	±	0.383348	3.14663	±	0.299268	0.840207	±	0.0696185	0.50233
E. grandis_Low P	1.75169	±	0.502257	0.110451	±	0.00920259	1.31819	±	0.143318	0.706102	±	0.0751793	0.168646	±	0.0399795	0.597445	±	0.0784297	0.0492822	±	0.0048239	2.12287	±	0.172624	0.596347	±	0.026544	0.0295341	±	0.00320056	0.544986	±	0.0310896	5.83099	±	0.856693	0.9656	±	0.0645225	5.47266	±	0.397004	3.86851	±	0.27923	0.931574	±	0.047894	0.641965
E. grandis_Suf P	2.43215	±	0.421202	0.0965054	±	0.00411589	1.98949	±	0.268783	0.668066	±	0.0414201	0.414002	±	0.102364	0.744628	±	0.0470295	0.0303013	±	0.00176392	1.79435	±	0.0342591	0.597656	±	0.0534278	0.0271291	±	0.00296183	0.52217	±	0.0489846	16.104	±	2.01006	1.09597	±	0.0633964	4.46363	±	0.66474	4.41952	±	0.437257	0.607926	±	0.0322648	0.719039
E. tereticornis_Low P	1.18043	±	0.263129	0.0715567	±	0.0057854	1.14195	±	0.120987	0.696057	±	0.0325039	0.172959	±	0.0830899	0.532175	±	0.124211	0.0334753	±	0.00270041	2.00749	±	0.112906	0.327462	±	0.0617654	0.022228	±	0.00179325	0.384833	±	0.0905969	9.40003	±	1.32853	1.2184	±	0.150973	5.01954	±	0.502678	3.75674	±	0.387357	0.609529	±	0.114619	0.696673
E. tereticornis_Suf P	0.768571	±	0.073781	0.0984808	±	0.00688248	1.42914	±	0.103147	0.753017	±	0.0504242	0.237289	±	0.0680303	0.660151	±	0.0662691	0.02487	±	0.000611895	1.90563	±	0.049757	0.322194	±	0.029511	0.0230929	±	0.00135864	0.313724	±	0.0466926	21.0057	±	2.72437	1.13093	±	0.0532403	6.9371	±	0.577313	3.63791	±	0.286168	0.837482	±	0.0758105	0.575137
[truncated: 149 more columns]

## Sheet: Stem-Primary Metabolites
Table S4. Relative abundance of primary metabolites in stem from five eucalypt species cultivated in soil with sufficient (Suf P) and low (Low P) availability of P. Values are mean ± standard error (n=5).
Sp	Lactic acid			Alanine			Arabinose			Ascorbic acid			Benzoic acid			GABA			Cellobiose			Decanoic acid			Dehydroascorbic acid			Dodecanoic acid			Erythritol			Erythrose			Fructose			Fructose-6P			Fucose			Fumaric acid			Galactinol
C. maculata_Low P	0.590198	±	0.133544	0.446753	±	0.0841379	0.172524	±	0.0211919	0.223344	±	0.0229557	0.0644212	±	0.00739682	0.779663	±	0.165954	2.07233	±	0.0780895	0.0371112	±	0.00916024	9.00561	±	0.377834	0.589535	±	0.0495781	0.0654386	±	0.00499154	0.0255191	±	0.00546244	134.468	±	12.9254	0.107233	±	0.0176878	2.53749	±	0.287369	0.533684	±	0.0495562	18.2242
C. maculata_Suf P	0.612262	±	0.0857052	0.778294	±	0.07518	0.20912	±	0.0369741	0.324763	±	0.0889423	0.0580811	±	0.00960813	1.84169	±	0.414191	2.32141	±	0.407608	0.0296033	±	0.00350781	21.2521	±	3.67449	0.814543	±	0.0814334	0.103491	±	0.00926683	0.0197618	±	0.00323133	99.9329	±	1.90613	0.317059	±	0.0599501	5.05313	±	0.923611	0.573325	±	0.0755881	19.6065
E. acmenoides_Low P	0.834155	±	0.0809463	1.03676	±	0.18369	0.255202	±	0.0289805	0.430689	±	0.0525981	0.0548813	±	0.0052387	1.76261	±	0.373647	2.49912	±	0.351345	0.0378081	±	0.00192802	19.8695	±	2.27622	0.644839	±	0.0643077	0.11187	±	0.0137706	0.0597729	±	0.0106464	120.911	±	7.24991	0.525364	±	0.0800593	2.76763	±	0.451916	1.11755	±	0.180865	23.4645
E. acmenoides_Suf P	0.570302	±	0.0765305	0.546657	±	0.168623	0.301834	±	0.0613763	0.267683	±	0.0447632	0.077468	±	0.0092598	0.884106	±	0.119793	1.69778	±	0.347715	0.0394765	±	0.00557225	15.4143	±	0.492406	0.532963	±	0.0398889	0.107751	±	0.0127236	0.0339176	±	0.00435767	109.538	±	4.84075	0.32727	±	0.0443289	2.06426	±	0.204099	1.03607	±	0.0871441	31.3103
E. globulus_Low P	9.06157	±	0.562012	1.79343	±	0.106431	0.419062	±	0.0567123	1.1561	±	0.232026	0.220483	±	0.0329269	3.30349	±	0.617229	2.97157	±	0.40689	0.0804657	±	0.0141434	31.9515	±	3.10067	1.08652	±	0.110822	0.242876	±	0.0369796	0.0755516	±	0.00911431	182.802	±	12.5415	0.427735	±	0.031321	4.14466	±	0.417382	1.55518	±	0.0989095	30.3118
E. globulus_Suf P	10.204	±	1.08616	1.67526	±	0.270667	0.382994	±	0.106351	0.817612	±	0.258988	0.212421	±	0.0298286	1.93837	±	0.452017	2.40057	±	0.495474	0.0982339	±	0.00484894	38.898	±	6.77955	1.45698	±	0.182124	0.237016	±	0.0267347	0.06182	±	0.0121559	157.472	±	11.0105	0.331136	±	0.0513056	5.68911	±	0.945325	7.14111	±	0.932988	44.1405
E. grandis_Low P	0.719586	±	0.0578905	1.02532	±	0.15005	0.283643	±	0.0369101	0.304315	±	0.0498814	0.063483	±	0.0117829	1.48133	±	0.208449	2.11942	±	0.287306	0.0361563	±	0.00405482	18.6182	±	0.960018	0.877884	±	0.0500733	0.0724792	±	0.00876844	0.0421695	±	0.00750911	114.4	±	7.40822	0.3165	±	0.0521561	4.09256	±	0.449485	2.57902	±	0.514155	19.5418
E. grandis_Suf P	0.934089	±	0.0530532	0.990744	±	0.288625	0.220638	±	0.0262597	0.206759	±	0.0397745	0.0596912	±	0.00757029	1.4697	±	0.211293	1.95598	±	0.175261	0.0359613	±	0.00187413	10.1811	±	1.38536	0.546461	±	0.0978153	0.0718157	±	0.0150393	0.0303176	±	0.00369837	97.1545	±	1.54601	0.162636	±	0.0392066	1.80423	±	0.180829	3.18234	±	1.21329	19.5477
E. tereticornis_Low P	2.65002	±	0.772236	1.34334	±	0.256754	0.252406	±	0.0271568	0.26547	±	0.0426065	0.141354	±	0.0240066	0.597599	±	0.115022	1.62298	±	0.289643	0.0335849	±	0.00245611	15.825	±	1.92897	0.561977	±	0.0585584	0.0716526	±	0.0093891	0.0526161	±	0.00817811	90.1667	±	3.35321	0.268739	±	0.0435214	2.76057	±	0.159363	1.29858	±	0.421252	9.45665
E. tereticornis_Suf P	2.43825	±	0.405176	1.00149	±	0.105875	0.165973	±	0.0219091	0.166062	±	0.0126113	0.0911772	±	0.0145347	0.741989	±	0.0869884	1.63612	±	0.15721	0.0447534	±	0.00372831	11.2281	±	1.80853	0.628692	±	0.0696856	0.0725807	±	0.0054261	0.0332518	±	0.00418465	106.437	±	3.17506	0.358694	±	0.049966	2.62501	±	0.368994	0.737654	±	0.0889051	6.18323
[truncated: 149 more columns]

## Sheet: Root-Primary Metabolites
Table S5. Relative abundance of primary metabolites in root from five eucalypt species cultivated in soil with sufficient (Suf P) and low (Low P) availability of P. Values are mean ± standard error (n=5).
Sp	Glycolic acid			1,3-Dihydroxyaceton			Adipic acid			beta-Alanine			Alanine			Arabinose			Ascorbic acid			Benzoic acid			Benzyl alcohol			3-Hydroxybutyric acid			GABA			Citric acid			Decanoic acid			Dehydroascorbic acid			Fructose			Fructose-6P			Fucose
C. maculata_Low P	0.0941636	±	0.00338954	0.0245012	±	0.000355522	0.061483	±	0.00330458	0.0254314	±	0.00354827	3.65545	±	0.634087	0.709906	±	0.0429324	0.249436	±	0.0233784	0.0795766	±	0.00719859	0.047229	±	0.00303277	0.0529191	±	0.00510935	33.6299	±	4.4163	70.3689	±	1.22417	0.0631674	±	0.00763344	4.22634	±	0.304097	97.1958	±	2.11399	0.168897	±	0.0115858	1.86845
C. maculata_Suf P	0.0757763	±	0.00496188	0.0177504	±	0.000614925	0.061593	±	0.00353573	0.0283111	±	0.00315642	1.87836	±	0.257515	0.827916	±	0.0877404	0.325473	±	0.0621466	0.0539224	±	0.0025867	0.0447549	±	0.00169405	0.095489	±	0.0129469	26.859	±	1.99586	70.1779	±	2.09174	0.0423156	±	0.0083916	4.42586	±	0.32642	97.1591	±	1.84698	0.196393	±	0.0211243	1.5906
E. acmenoides_Low P	0.113229	±	0.00507878	0.0249692	±	0.00119642	0.0546801	±	0.00629989	0.045569	±	0.00176681	2.12628	±	0.212461	0.398445	±	0.074899	0.440593	±	0.0120769	0.0745039	±	0.00994936	0.054829	±	0.00266289	0.10614	±	0.0258984	26.7246	±	2.45808	78.5367	±	3.84609	0.0460924	±	0.0140023	3.8789	±	0.323094	111.435	±	4.86342	0.160035	±	0.0103532	1.24967
E. acmenoides_Suf P	0.112506	±	0.0101287	0.0250083	±	0.00239486	0.0543794	±	0.00452857	0.0405861	±	0.00711205	3.3398	±	0.414581	0.373567	±	0.0266652	0.55805	±	0.0900619	0.0888133	±	0.0108636	0.0569448	±	0.00387711	0.136994	±	0.0245012	31.3357	±	3.00311	76.1289	±	4.05592	0.0402477	±	0.0026278	3.53524	±	0.418147	105.221	±	5.19177	0.193863	±	0.00922454	1.17908
E. globulus_Low P	0.121903	±	0.0132232	0.0297485	±	0.00294366	0.0786425	±	0.0117999	0.0795591	±	0.00770822	3.70224	±	0.475807	1.01025	±	0.0884953	1.0455	±	0.120311	0.0560512	±	0.00433523	0.0463378	±	0.00446953	0.136788	±	0.0167287	13.9652	±	2.90704	64.5889	±	2.97533	0.0437724	±	0.00551301	5.09004	±	0.726094	93.6917	±	1.30987	0.335461	±	0.0300144	4.50991
E. globulus_Suf P	0.101688	±	0.00789525	0.0210839	±	0.00425158	0.0651353	±	0.00382438	0.0341988	±	0.00422009	2.44991	±	0.316116	0.735529	±	0.0872857	0.825569	±	0.0859168	0.0638212	±	0.00905973	0.0493518	±	0.0050656	0.126005	±	0.0128301	13.8059	±	1.49853	70.2194	±	4.36786	0.0570213	±	0.00774294	4.47468	±	0.660169	99.7852	±	6.57887	0.354844	±	0.0493452	3.06952
E. grandis_Low P	0.123358	±	0.0184375	0.0183084	±	0.00107127	0.0583976	±	0.00686654	0.0200741	±	0.00324671	1.83598	±	0.159943	0.885936	±	0.0221312	0.555878	±	0.0557193	0.0524072	±	0.00748307	0.0437639	±	0.00346874	0.104047	±	0.0201747	12.9331	±	1.1545	73.4062	±	2.08	0.0470458	±	0.0102889	3.32289	±	0.294335	106.759	±	3.6957	0.200292	±	0.0112768	3.03048
E. grandis_Suf P	0.0856235	±	0.00909517	0.0197382	±	0.000724178	0.073871	±	0.0066307	0.0219174	±	0.00177637	2.53837	±	0.147329	0.878927	±	0.104095	0.33966	±	0.0409321	0.0533749	±	0.00274548	0.0571338	±	0.002497	0.0827231	±	0.0124914	11.9095	±	1.86945	90.2669	±	2.99403	0.0531189	±	0.00957585	1.86721	±	0.34149	121.389	±	3.25765	0.249836	±	0.011304	2.5459
E. tereticornis_Low P	0.0971119	±	0.01837	0.0180145	±	0.000709561	0.0733001	±	0.00805954	0.0285652	±	0.00312598	2.41235	±	0.298801	0.388277	±	0.0168095	0.344231	±	0.0503498	0.0593356	±	0.0104033	0.0571392	±	0.00586061	0.0863435	±	0.0212649	10.3771	±	0.450743	68.4032	±	2.46455	0.0320129	±	0.00233102	2.22789	±	0.291274	93.1704	±	3.01758	0.250593	±	0.023754	1.62127
E. tereticornis_Suf P	0.142888	±	0.00971497	0.0191497	±	0.00180956	0.0537178	±	0.00255321	0.0318888	±	0.00250209	1.96612	±	0.207822	0.411105	±	0.0144701	0.319104	±	0.0376841	0.0946607	±	0.00772112	0.0516324	±	0.00311372	0.071511	±	0.00999327	11.6178	±	0.814258	65.6123	±	0.238069	0.0424891	±	0.00208307	2.24725	±	0.186084	90.1368	±	0.89449	0.170232	±	0.022271	1.54242
[truncated: 173 more columns]
