# Supplementary material for: Low phosphorus induces differential metabolic responses in eucalyptus species improving nutrient use efficiency
Source: Front Plant Sci. 2022 Sep 15;13:989827. doi: 10.3389/fpls.2022.989827 (PMC9520260; doi:10.3389/fpls.2022.989827)
Supplement: Supplementary file 6 [file Table_6.xlsx]

## Sheet: Lipids_Leaf_Average+SE
Table S6. Relative abundance of lipids in leaf from five eucalypt species cultivated in soil with sufficient (Suf P) and low (Low P) availability of P. Values are mean ± standard error (n=5).
Sp_Trat	DAG 34			DAG 36			DGDG 32			DGDG 34			DGDG 36			LysoPC 18			MGDG 34			MGDG 36			PC 32			PC 34			PC 36			PC 38			PE 34			PE 36			PE 38			PE 40			PG 34
C. maculata_Low P	0.0765943	±	0.0279248	0.0219958	±	0.00566686	0.238098	±	0.0620807	8.83643	±	2.87067	15.1872	±	4.7936	0.00961136	±	0.000802057	1.4004	±	0.509601	31.3263	±	9.44593	0.0129252	±	0.00533031	6.24832	±	1.17799	9.28329	±	2.60657	0.0384685	±	0.0137921	0.307841	±	0.0790405	0.645363	±	0.125174	0.0610541	±	0.0233925	0.109179	±	0.0389239	0.184851
C. maculata_Suf P	0.0202038	±	0.0175984	0.0492543	±	0.013801	0.318425	±	0.0939494	11.7998	±	3.59493	21.0443	±	7.32815	0.0109738	±	0.00305039	1.82695	±	0.482389	44.2133	±	14.6762	0.0192875	±	0.00599719	7.27399	±	0.818568	11.0885	±	2.25213	0.0840443	±	0.04205	0.283719	±	0.034199	0.597619	±	0.0456494	0.135929	±	0.0461572	0.223196	±	0.168445	0.185717
E. acmenoides_Low P	0.0483779	±	0.0206876	0.0649501	±	0.0137235	0.440379	±	0.142227	14.6752	±	3.90279	27.4601	±	7.26507	0.00822977	±	0.00117486	2.283	±	0.694962	56.3039	±	14.6834	0.025732	±	0.00403599	5.33987	±	0.623412	10.3727	±	2.20288	0.142622	±	0.0467987	0.233846	±	0.0434243	0.643482	±	0.0814312	0.0944983	±	0.0450082	0.0512943	±	0.00816731	0.217894
E. acmenoides_Suf P	0.0312965	±	0.00776142	0.0257255	±	0.00400443	0.268253	±	0.0533337	6.28282	±	0.91811	12.43	±	1.50618	0.0155704	±	0.00457093	0.90001	±	0.118436	24.9467	±	2.5915	0.0222567	±	0.00367393	4.54549	±	0.551603	7.73898	±	0.920502	0.0809265	±	0.017083	0.200527	±	0.0134247	0.481257	±	0.0368551	0.0720701	±	0.0384555	0.0263116	±	0.00744469	0.248033
E. globulus_Low P	0.511344	±	0.160369	0.366026	±	0.087148	1.87104	±	0.433841	87.8168	±	22.1527	245.554	±	55.0037	0.0220695	±	0.00553319	12.2368	±	2.8909	413.142	±	91.6117	0.0500027	±	0.0120425	16.1	±	1.74579	51.7931	±	8.39871	0.169742	±	0.05723	0.38401	±	0.0818514	1.50952	±	0.183158	2.07699	±	0.621168	0.505257	±	0.137308	1.06588
E. globulus_Suf P	0.667422	±	0.162227	0.360625	±	0.0725789	1.66473	±	0.37481	85.2619	±	19.0797	243.861	±	43.6753	0.0430198	±	0.00522309	11.4176	±	2.84661	409.292	±	86.8757	0.0859897	±	0.0113027	26.0158	±	2.69043	78.9363	±	8.92878	0.182937	±	0.0567519	0.973631	±	0.219847	2.28207	±	0.328105	3.16279	±	0.508809	0.442496	±	0.119018	1.76113
E. grandis_Low P	0.0537246	±	0.022829	0.0278796	±	0.0116862	0.22895	±	0.0894642	8.30823	±	3.14372	16.9273	±	6.30985	0.00802396	±	0.00248454	1.0618	±	0.446041	33.1428	±	12.6529	0.0206132	±	0.011036	4.77122	±	1.44067	7.95062	±	2.26413	0.0912778	±	0.0251701	0.177428	±	0.0613887	0.318179	±	0.0950862	0.221851	±	0.0963371	0.23313	±	0.154164	0.149153
E. grandis_Suf P	0.0157012	±	0.00647305	0.0399432	±	0.0154445	0.301238	±	0.101054	9.93844	±	3.33051	20.4069	±	6.89856	0.0097753	±	0.00327739	1.01185	±	0.337288	41.4078	±	13.8824	0.031778	±	0.0108342	10.1298	±	3.37682	13.0793	±	4.37512	0.0795378	±	0.029332	0.355659	±	0.118615	0.452725	±	0.151103	0.258636	±	0.100332	0.0319597	±	0.0107705	0.213913
E. tereticornis_Low P	0.0746072	±	0.0250182	0.0745438	±	0.026566	0.467293	±	0.176619	14.6898	±	4.27233	26.6675	±	7.5256	0.00683635	±	0.00148383	1.6633	±	0.514071	53.0067	±	15.5293	0.0188047	±	0.0064593	5.88318	±	1.20099	9.55806	±	2.07109	0.149616	±	0.0409453	0.313569	±	0.0892173	0.526182	±	0.134145	0.120969	±	0.0236882	0.219776	±	0.172351	0.224993
E. tereticornis_Suf P	0.0594205	±	0.0175755	0.058194	±	0.00897489	0.286244	±	0.0475871	9.81014	±	1.53387	19.1732	±	2.13019	0.0124835	±	0.00364723	1.28797	±	0.227155	38.9711	±	5.26185	0.0168702	±	0.00157872	8.14463	±	1.13793	8.37307	±	2.59714	0.0989797	±	0.00747144	0.388652	±	0.0338702	0.626584	±	0.0730165	0.188132	±	0.0291111	0.0913338	±	0.0333852	0.274911
[truncated: 41 more columns]

## Sheet: Lipids_Stem_Average+SE
Table S5. Relative abundance of lipids in stem from five eucalypt species cultivated in soil with sufficient (Suf P) and low (Low P) availability of P. Values are mean ± standard error (n=6).
Sp_Trat	DAG 34			DAG 36			DGDG 32			DGDG 34			DGDG 36			LysoPC 18			MGDG 34			MGDG 36			PC 32			PC 34			PC 36			PC 38			PE 34			PE 36			PE 38			PE 40			PE 42
C. maculata_Low P	0.184591	±	0.0146471	0.166759	±	0.0159298	0.130586	±	0.00703405	1.8524	±	0.0851222	1.98328	±	0.0513722	0.0052469	±	0.00103931	0.111493	±	0.0107305	1.69331	±	0.0586425	0.12176	±	0.00764284	6.74494	±	0.265249	7.90897	±	0.390927	0.0657845	±	0.00340378	0.491974	±	0.0401545	0.654784	±	0.0523309	0.206716	±	0.0152023	0.0932394	±	0.0056809	0.0163878
C. maculata_Suf P	0.20667	±	0.0243802	0.180186	±	0.0265516	0.121853	±	0.0137146	1.81164	±	0.221041	2.25529	±	0.332985	0.00538162	±	0.00116234	0.143576	±	0.0198645	2.06828	±	0.345082	0.145218	±	0.0278422	7.84293	±	1.11574	8.44721	±	1.28614	0.0628134	±	0.0101525	0.476139	±	0.0505926	0.623007	±	0.0605675	0.203756	±	0.021005	0.131539	±	0.0234788	0.0162513
E. acmenoides_Low P	0.0352673	±	0.00293071	0.0453417	±	0.00398766	0.0970443	±	0.00535434	1.06918	±	0.043478	1.27679	±	0.0467269	0.0029366	±	0.000918301	0.0668965	±	0.00293543	1.06061	±	0.0727384	0.0528046	±	0.00464219	3.03699	±	0.241363	3.93391	±	0.281342	0.0348489	±	0.00233816	0.238342	±	0.0147836	0.40951	±	0.0214145	0.113671	±	0.00937128	0.0545978	±	0.00288244	0.00863197
E. acmenoides_Suf P	0.0417046	±	0.00495865	0.0505757	±	0.00373305	0.094611	±	0.00548244	1.05745	±	0.0571664	1.33783	±	0.102554	0.00542816	±	0.00113017	0.0640636	±	0.00609429	1.17765	±	0.124678	0.0655211	±	0.0064836	3.62183	±	0.290048	4.69925	±	0.451122	0.0414335	±	0.00362753	0.278721	±	0.0228833	0.463818	±	0.0426105	0.138923	±	0.0149495	0.056538	±	0.00459829	0.00990591
E. globulus_Low P	0.165804	±	0.0152917	0.160547	±	0.0186036	0.118536	±	0.0124297	2.044	±	0.220885	4.18707	±	0.466721	0.00880177	±	0.000783023	0.144736	±	0.012623	2.74658	±	0.280166	0.161604	±	0.0141097	9.53377	±	0.788566	12.284	±	0.992376	0.133633	±	0.017631	0.385885	±	0.0339627	0.611837	±	0.048249	0.628259	±	0.0650287	0.172137	±	0.0144317	0.0195577
E. globulus_Suf P	0.16608	±	0.0150263	0.158128	±	0.0170774	0.119011	±	0.0117438	1.97225	±	0.177814	3.70682	±	0.777566	0.00735042	±	0.00116912	0.13479	±	0.015444	2.77208	±	0.45569	0.160476	±	0.0218937	10.3271	±	1.07015	13.0526	±	1.80151	0.118195	±	0.0140458	0.485685	±	0.0672431	0.717388	±	0.109159	0.660284	±	0.0688436	0.158681	±	0.0168742	0.0148098
E. grandis_Low P	0.0806585	±	0.0102061	0.114911	±	0.0174075	0.0835426	±	0.00843816	1.32609	±	0.13343	1.74227	±	0.19	0.00521228	±	0.000952297	0.094176	±	0.0133877	1.32061	±	0.220677	0.0798641	±	0.00987415	4.29068	±	0.483609	4.68412	±	0.496394	0.0433824	±	0.00532938	0.303106	±	0.0341742	0.41289	±	0.0411417	0.257218	±	0.0305857	0.161932	±	0.0241998	0.00999523
E. grandis_Suf P	0.111217	±	0.014427	0.129148	±	0.0155818	0.0880398	±	0.00843147	1.5627	±	0.190023	1.85053	±	0.265401	0.00529058	±	0.000568814	0.104306	±	0.0164653	1.27765	±	0.289518	0.083099	±	0.0133876	4.80765	±	0.511555	4.96837	±	0.550304	0.0460241	±	0.0066724	0.337773	±	0.0261873	0.438492	±	0.0355292	0.29406	±	0.0360588	0.16993	±	0.0232965	0.0119093
E. tereticornis_Low P	0.0553367	±	0.00776394	0.0676537	±	0.00702003	0.0651412	±	0.00623892	1.00579	±	0.0795347	1.26881	±	0.135485	0.00914702	±	0.00293908	0.0734229	±	0.00611255	1.36949	±	0.223541	0.0699335	±	0.00950597	4.55141	±	0.63495	4.86726	±	0.750357	0.052377	±	0.00998508	0.271038	±	0.0212863	0.368024	±	0.0400985	0.171372	±	0.029663	0.0685315	±	0.00757668	0.00865587
E. tereticornis_Suf P	0.0459212	±	0.00617628	0.0568282	±	0.00655307	0.0508981	±	0.00661789	0.887075	±	0.0933768	1.17179	±	0.143046	0.0102228	±	0.00204193	0.0708977	±	0.00928306	1.34846	±	0.218591	0.054445	±	0.00818014	4.11212	±	0.410636	4.0452	±	0.477643	0.0426532	±	0.0048734	0.236523	±	0.0188553	0.299755	±	0.025853	0.147051	±	0.0196753	0.0572551	±	0.00944017	0.00565464
[truncated: 47 more columns]

## Sheet: Lipids_Root_Average+SE
Table S5. Relative abundance of lipids in root from five eucalypt species cultivated in soil with sufficient (Suf P) and low (Low P) availability of P. Values are mean ± standard error (n=5).
Sp_Trat	DAG 34			DAG 36			DGDG 32			DGDG 34			DGDG 36			LysoPC 18			MGDG 34			MGDG 36			PC 32			PC 34			PC 36			PC 38			PE 34			PE 36			PE 38			PE 40			PG 34
C. maculata_Low P	0.0765943	±	0.0279248	0.0219958	±	0.00566686	0.238098	±	0.0620807	8.83643	±	2.87067	15.1872	±	4.7936	0.00961136	±	0.000802057	1.4004	±	0.509601	31.3263	±	9.44593	0.0129252	±	0.00533031	6.24832	±	1.17799	9.28329	±	2.60657	0.0384685	±	0.0137921	0.307841	±	0.0790405	0.645363	±	0.125174	0.0610541	±	0.0233925	0.109179	±	0.0389239	0.184851
C. maculata_Suf P	0.0202038	±	0.0175984	0.0492543	±	0.013801	0.318425	±	0.0939494	11.7998	±	3.59493	21.0443	±	7.32815	0.0109738	±	0.00305039	1.82695	±	0.482389	44.2133	±	14.6762	0.0192875	±	0.00599719	7.27399	±	0.818568	11.0885	±	2.25213	0.0840443	±	0.04205	0.283719	±	0.034199	0.597619	±	0.0456494	0.135929	±	0.0461572	0.223196	±	0.168445	0.185717
E. acmenoides_Low P	0.0483779	±	0.0206876	0.0649501	±	0.0137235	0.440379	±	0.142227	14.6752	±	3.90279	27.4601	±	7.26507	0.00822977	±	0.00117486	2.283	±	0.694962	56.3039	±	14.6834	0.025732	±	0.00403599	5.33987	±	0.623412	10.3727	±	2.20288	0.142622	±	0.0467987	0.233846	±	0.0434243	0.643482	±	0.0814312	0.0944983	±	0.0450082	0.0512943	±	0.00816731	0.217894
E. acmenoides_Suf P	0.0312965	±	0.00776142	0.0257255	±	0.00400443	0.268253	±	0.0533337	6.28282	±	0.91811	12.43	±	1.50618	0.0155704	±	0.00457093	0.90001	±	0.118436	24.9467	±	2.5915	0.0222567	±	0.00367393	4.54549	±	0.551603	7.73898	±	0.920502	0.0809265	±	0.017083	0.200527	±	0.0134247	0.481257	±	0.0368551	0.0720701	±	0.0384555	0.0263116	±	0.00744469	0.248033
E. globulus_Low P	0.511344	±	0.160369	0.366026	±	0.087148	1.87104	±	0.433841	87.8168	±	22.1527	245.554	±	55.0037	0.0220695	±	0.00553319	12.2368	±	2.8909	413.142	±	91.6117	0.0500027	±	0.0120425	16.1	±	1.74579	51.7931	±	8.39871	0.169742	±	0.05723	0.38401	±	0.0818514	1.50952	±	0.183158	2.07699	±	0.621168	0.505257	±	0.137308	1.06588
E. globulus_Suf P	0.667422	±	0.162227	0.360625	±	0.0725789	1.66473	±	0.37481	85.2619	±	19.0797	243.861	±	43.6753	0.0430198	±	0.00522309	11.4176	±	2.84661	409.292	±	86.8757	0.0859897	±	0.0113027	26.0158	±	2.69043	78.9363	±	8.92878	0.182937	±	0.0567519	0.973631	±	0.219847	2.28207	±	0.328105	3.16279	±	0.508809	0.442496	±	0.119018	1.76113
E. grandis_Low P	0.0537246	±	0.022829	0.0278796	±	0.0116862	0.22895	±	0.0894642	8.30823	±	3.14372	16.9273	±	6.30985	0.00802396	±	0.00248454	1.0618	±	0.446041	33.1428	±	12.6529	0.0206132	±	0.011036	4.77122	±	1.44067	7.95062	±	2.26413	0.0912778	±	0.0251701	0.177428	±	0.0613887	0.318179	±	0.0950862	0.221851	±	0.0963371	0.23313	±	0.154164	0.149153
E. grandis_Suf P	0.0157012	±	0.00647305	0.0399432	±	0.0154445	0.301238	±	0.101054	9.93844	±	3.33051	20.4069	±	6.89856	0.0097753	±	0.00327739	1.01185	±	0.337288	41.4078	±	13.8824	0.031778	±	0.0108342	10.1298	±	3.37682	13.0793	±	4.37512	0.0795378	±	0.029332	0.355659	±	0.118615	0.452725	±	0.151103	0.258636	±	0.100332	0.0319597	±	0.0107705	0.213913
E. tereticornis_Low P	0.0746072	±	0.0250182	0.0745438	±	0.026566	0.467293	±	0.176619	14.6898	±	4.27233	26.6675	±	7.5256	0.00683635	±	0.00148383	1.6633	±	0.514071	53.0067	±	15.5293	0.0188047	±	0.0064593	5.88318	±	1.20099	9.55806	±	2.07109	0.149616	±	0.0409453	0.313569	±	0.0892173	0.526182	±	0.134145	0.120969	±	0.0236882	0.219776	±	0.172351	0.224993
E. tereticornis_Suf P	0.0594205	±	0.0175755	0.058194	±	0.00897489	0.286244	±	0.0475871	9.81014	±	1.53387	19.1732	±	2.13019	0.0124835	±	0.00364723	1.28797	±	0.227155	38.9711	±	5.26185	0.0168702	±	0.00157872	8.14463	±	1.13793	8.37307	±	2.59714	0.0989797	±	0.00747144	0.388652	±	0.0338702	0.626584	±	0.0730165	0.188132	±	0.0291111	0.0913338	±	0.0333852	0.274911
[truncated: 41 more columns]
